# Supplementary material for: What Advice Is Currently Given to Patients with Age-Related Macular Degeneration (AMD) by Eyecare Practitioners, and How Effective Is It at Bringing about a Change in Lifestyle? A Systematic Review
Source: Nutrients. 2022 Nov 3;14(21):4652. doi: 10.3390/nu14214652 (PMC9658969; doi:10.3390/nu14214652)
Supplement: Supplementary file 1 [file nutrients-14-04652-s001.zip]

Archive with 7 entries (6 files):
- nutrients-1956084/
- nutrients-1956084/Table_S1.xlsx
- nutrients-1956084/Table_S2.xlsx
- nutrients-1956084/Table_S3.xlsx
- nutrients-1956084/Table_S4.xlsx
- nutrients-1956084/Table_S5.xlsx
- nutrients-1956084/Table_S6.xlsx
