# Supplementary material for: What Advice Is Currently Given to Patients with Age-Related Macular Degeneration (AMD) by Eyecare Practitioners, and How Effective Is It at Bringing about a Change in Lifestyle? A Systematic Review
Source: Nutrients. 2022 Nov 3;14(21):4652. doi: 10.3390/nu14214652 (PMC9658969; doi:10.3390/nu14214652)
Supplement: Supplementary file 1 [file nutrients-14-04652-s001.zip › nutrients-1956084/Table_S1.xlsx]

## Sheet: Sheet1
Study		Methods/Participants								Outcomes (definition; unit of measurement)		Results
	Aim	Study design	Total study duration	Total number participants	Exclusion criteria	Inclusion criteria	Age (mean in years)	Setting	Details of intervention e.g. hours of patient contact	Primary outcome measure	Secondary outcome measure	Sample size	Key results					Key conclusions study authors
Aslam et. al. (2014)	To evaluate ophthalmologists opinion of, and use of, mictronutritional dietary supplements 10 years after publication of the first Age-related Eye Disease Study (AREDS)	Survey		216 ophthalmologists and retinal specialists	Ophthalologists who are involved in rumunerated work for pharmaceutical companies or other health care related companies, ophthalmologists seeing less than 40 AMD patients a month or giving less than 4 prescriptions or advice about nutritional supplements per month.	Ophthalologists who are not involved in rumunerated work for pharmaceutical companies or other health care related companies, ophthalmologists seeing a minimum of 40 AMD patients a month or giving at least 4 prescriptions or advice about nutritional supplements per month.	30-40 years	Belgium, France, Germany, Italy, Portugal, Spain and UK	Internet based questionnaire	The opinions of European ophthalmologists involved in the prescription of nutritional supplements or in providing advice for nutritional supplements to their AMD patients.	The clinical practice of ophthalmologists and their attitudes to dietary supplements, the extent of their knowledge of scientific developments and their expectations of this field from the future.	216 participants (112 general ophthalmologists and 104 retinal specialists)	In a typical month, 89 nutritional supplements were prescribed or oral advice provided (37 written prescriptions and 52 oral advice. Greatest number of prescriptions were observed in France and Spain (69.2). 65% of patients with AMD were receiving nutritional supplements (69% ophthalmologists and 60% retinal specialists). Ophthalmologists were the most common people to initiate primary prescripti…					Overall, presecription of nutritional supplements is a part of routine management of AMD for many ophthalmologists. Those that choose the nutritional supplements are well informed. There are some differences in the knowledge and practice of general ophthalologists and retinal specialist.
Bott, Huntjens and Binns (2017)	To investigate lifestyle advice recalled by patients with neovascular AMD.	Cross sectional survey	6 months	248 patients with neovascular AMD	Inability to read or understand the study survery	Patients disgnosed with unilateral nAMD.	80	UK	An anonymous self-report survey consisting of 20 closed questions with spaces to elaborate on answers.	The lifestyle advice that patients recalled recieveing from their eye care provider.	The self reported compliance to the advice given and reasons for non-compliance (if any).	248	60.1% of survey respondents reported receiving no advice regarding diet from their hospital eye care practitioner. 11% of participants made a change to their diet as a result of their eyes. The most prevelant reason for not making a change was not being given any advice to do so. 24.2% were recommended nutritional supplements and 19.8% started taking supplements for their eyes. The most common re…					The majority of patients attending an outpatient clinic had no recollection of dietary advice, nutritional supplements and only half of the smokers were advised to stop. The findings show that the provision of lifestyle advice should be reviewed and consider whether advice is being delivered in optimal format.
Burgmuller et. al. (2016)	To evaluate the level of knowledge patients have about AMD and whether there is a need for more information.	Cross sectional survey	15 months	271	Patients who did not want to answer the questionnaire, patients with dementia, patients who were not able to read the questions.	Patients with a diagnosis of AMD with an explanation from a physician at the clinic and patients with proper vision in at least one eye to be able to read the questionnaire.	>70	Germany	During their visit to the clinic, AMD patients were given a questionnaire consisting on 17 questions. One group was interviewed by a physician and the other group filled out the questionnaire independently.	The patients knowledge of AMD	The need for more information to be given to patients with AMD.	271 patients (121 in the questionnaire group and 150 in the interview group)	97.3% of patients got their knowledge of AMD from their physicians. When asked about lifestyle factors that patients believe have a positive impact on their disease, 61.7% of patients mentioned having a healthy lifestyle, 93.9% mentioned visiting a physician, 53% said vitamins , 27.3% mentioned getting new informations and 1.5% believed lifestyle factors had no influence on the disease. There was…					In conclusion, although patients have some knowledge of their disease, there is still some room for improvement. Participants don't seem to have specific knowledge of lifestyle factors such as smoking or diet, but are aware of the benefits of a healthy lifestyle.
Caban-Martinez et. al (2011)	To assess tobacco use and smoking cessation preferences of AMD patients and level and preference of smoking cessasion services offered by their eye care providers.	Pilot cross sectional survey	One month	98	Participants who do not have AMD, younger than 18 years old and are not fluent in English or spanish	Participants with AMD in at least one eye, over the age of 18 and who are fluent in English or Spanish	For practitioners the most common age group was 30-39 and for the participants the mean age was 81 years	USA	A 16 item online survey was given to the practitioners via email. Patients were approached when visiting a retinal clinic and were interviewed using a 43 item paper questionnaire.	The tobacco use and smoking cessastion preferences of patients with AMD	The level and smoking cessation preferences of eye care providers.	46 eye care providers and 52 patients with AMD	Eye care providers asked about patients smoking status all the time (13%), periodically/seldom (80%) and never (7%). They assessed patients willingness to quit always (7%), periodically/seldom (76%) and never (17%). Finally when asked if they advised patients to quit smoking, 28% said always, 65% said periodically/seldom and 7% said never. 94% of practitioners were aware of local smoking cessasti…					Clinicians and patients with AMD who smoke expressed a desire to facilitate smoking cessation but there is a lack of knowledge on how to stop smoking and smoking cessation services amogst patients and eye care providers.
Chang et. al. (2002)	To characterize the current use of dietary supplementation in patients with AMD in order to determine whether AREDS recommended doses were being achieved.	Cross sectional descriptive study	2 months	108	Patients who did not have a diagnosis of AMD	Patients with a diagnosis of AMD.	77.3	Canada	Patients with AMD given a survey during a visit ro a retinal speciality clinic. Patients were given a follow up phone call to confirm medication dosages.	Supplement use in patients with AMD in accordance to AREDS recommendations.	The easiest and most cost effective method to reach recommended dosages using currently available supplements.	108 patients (69 women and 39 men)	49 patients used dietary supplements for their AMD and 33 of the 49 were using the supplements recommended by their eye care providers. 68% of the 108 participants were using supplements containing at least one AREDS ingredient. 21 out of 108 participants were smokers and 10 were using dietary supplementation.					Although there is agreat awareness of dietary supplementation amongst patients with AMD, the exact recommendations of AREDS are not being followed.
Charkoudian et. al (2008)	To understand micronutrient supplement usage among patients with AMD in a tertiary ophthalmic center.	Cross sectional clinical case series	2 months	332	Participants without a diagnosis of AMD	Patients with either a previous confirmed diagnosis of AMD from the Retinal division or patients with a referral diagnosis of AMD.	79	USA	Patients with AMD given a survey to be completed individually or read out by a researcher.	Responses to the study questionnaire about the use of micronutrient supplement usage in patients with AMD and level of AMD severity.	Supplement usage in comparison to the AREDS results.	332	52% of the cohort were confirmed to be using an AREDS like supplement at the recommended dose. 79% of the total cohort said they were taking the supplements for their AMD. Most patients were recommended the supplements by their eye care provider, but irrespective of this, many of them did not comprehend the rationale for using the supplements. The most common reason for non compliance was adverse…					In the cohort of patients in this study, one third that were deemed candidates for AREDS supplements were not taking them or were taking the incorrect doses.
Cimarolli et. al. (2012)	To assess awareness, knowledge and concern about AMD and health-information seeking patterns among the general population, patients at risk of AMD due to race and age, patients at high risk of AMD and those diagnosed with AMD.	Descriptive study		894	General population: Participants under the age of 18. At risk group: Under 60, non caucasian, smokers. High risk group: Under 60, non caucasian, non smoker. AMD group: those without a diagnosis of AMD by an eye care professional.	For the general population group: adults over the age of 18, at risk group: adults over the age of 60, caucasian and do not smoke, high risk group: adults over the age of 60, caucasian, who smoke AMD group: those diagnosed with AMD by an eye care professional	General population: 45-59, At risk: 65-74, High risk: 65-74, AMD: 65-74	USA	Telephone interviews conducted using a computer assisted telephone interview (CATI) method about awareness, knowledge and concern about AMD.	Responses to questions about awareness, knowledge and concern about AMD	Health information seeking patterns in the USA.	AMD group: 99	1/3 of the participants in the AMD group did not know the risk factors associated with AMD. The most commonly reported source of AMD information for the diagnosed group was eye care physicians, the internet, newspapers and magazines. All of the groups were aware of AMD.					Although the patients diagnosed with AMD were aware of the disease, not all of them were aware of the risk factors This shows a need for futher information from the eye care physicians.
Downie and Keller (2015)	To examine the self-reported, routine clinical practice behaviors of Australian optometrists with respect to advice regarding smoking, diet and nutritional supplementation.	Survey	2 weeks	379	Practitioners not registered with Optometry Australia.	Registered optometry practitioners.	40-49	Australia	An online 45 item survey about patient management	Practice behaviors of Australian optometrists with respect to advice regarding smoking, diet and nutritional supplementation	The potential influence(s) of practitioners’ age, gender, practice location, therapeuticendorsement status and personal habits for nutritional supplementation	379 optometrists	Less than half of respondents (47.4%) indicated routinely asking their patients whether they smoke(d). Less than two-thirds of optometrists (62.2%, n = 176) indicated routinely counseling their patients with regard to diet. 91.2% of respondents recommended nutritional supplements to patients with AMD.					There is still room for improvement when it comes to practitioners speaking to their patients about smoking, diet and nutritional supplements, but the majority of practitioners are recommending supplements to patients with AMD.
Gocuk et. al. (2020)	To investigate whether performing clinical self audit and receiving analytical feedback improved clinical record documentation as a proxy for AMD care.	Interventional audit	17 months	50	Optometrists not currently practicing, routinely managing patients with or at risk of AMD and do not have access to their own clinical or written records.	Optometrists currently practicing in Australia, routinely managing patient with or at risk of developing AMD and who have access to their own written or clinical records.		Australia	A survey about practitioners confidence in AMD care followed by a three month audit of their practice records, after they receive analytical feedback, re-audit of clinical records.	Improvement in clinical record documentation of the care provided by optometrists.	Improvement in clinical care	20 optometrists	Post audit, average record documentation improved for asking about smoking status (21% to 58%), diet (11% to 29%) and nutritional supplementation (20% to 51%). Optometrists more consistently documented lifestyle modification advice to patients at earlier stages of AMD.					Clinical documentation improved overall after audit when asking about smoking, diet and nutritional supplement but there is still room for improvement, particularly in these three areas.
Hochstetler et. al. (2010)	To investigate the rate of adherence to the AREDS recommendations for vitamin supplementation in patients with AMD and to investigate factors associated with the use/non use of supplements.	Cross sectional survey	One month	70	Participants without a diagnosis of AMD	Participants who have a reported diagnosis of AMD		USA	A survey administered by one of the study investigators before ophthalmic examination by a retina specialist.	Rate of adherance to AREDS recommendations.	Factors associated with adherence to AREDS recommendations	64	59% of patients reported taking a vitamin supplement for AMD (71% of these was AREDS based). All the patients taking AREDS supplements were recommended to do so by a retinal specialist. Other sources of information were family members or friends and primary care providers. 75% of the participants who met the criteria for supplements reported not taking them because it was never recommended to the…					Patients still show low adherence rates to AREDS supplements with the main reasons being that it was never recommended to them.
Jalbert et. al. (2020)	To explore Australian eyecare professionals perspective on barriers to effective AMD care.	Qualitative research and focus groups		77	Non registered optometrists and ophthalmologists	Ophthalmologists and optometrists registered in Australia.	Optometrists: 41.4 Ophthalmologists: 45.3	Australia	Interviews with 10 ophthalmologists and two optometrists (14 minutes to 33 minutes) and seven focus groups (1.5 to 2 hours)	Barriers to effective AMD care	Enablers of effective AMD care	77	Cost/funding, understanding/denial, dicipline slios, access/availability of services and lifestyle changes were the most commonly reported barrier to AMD care. Education, access, shared care models, communication and funding were considered to be the top five enablers of AMD care. Lack of trust was often associted with people with AMD's lack of understanding and this was percieved to be the compl…					There are clear barriers to the information regarding lifestyle advice given to patients with AMD, including a lack of trust in how simple/complex the advice is.
Kandula et. al. (2010)	To identify areas in which ARMD patients may be uninformed about their disease	Prospective survey based study		83	Patients who did not have the wet form of macular degeneration, or patients with wet macular degeneration who had not yet received an injection.	Any patient diagnosed with wet macular degeneration who had already received a minimum of one anti-VEGF injection	82	USA	An anonymous 32-item questionnaire	Areas in which AMD patients may not be informed.	Fears and expectations patients have about anti-VEGF injections.	83	78% of patients received their AMD knowledge from their physician. And 89% prefered if they could receive more information. 21%, 48%, 37%, 48%, and 36%, of patients respectively, correctly identified how diet, special vitamins, high blood pressure, family history, and smoking can affect AMD. 89% of patients preferred to recieve information from their physician.					Knowledge of risk factors and modification of risk factors is low amongst AMD patients. This demonstrates a need for further education.
Larson and Coker (2009)	To describe the perceptions, recommendations and educational or informational materials of licenced Wisconsin optometrists on lutein and zeaxanthin and eye health.	Descriptive and cross sectional survey	One month	300	Optometrists who are not registered	Optometrists registered in Wisconsin	43.6	USA	A 20 item survey sent to the optometrists	The questionnaire responses on the perceptions, recommendations and educational materials of optometrists.	The nutritional recommendations of optometrists and the percieved availability and importance of educational materials	127	78% of the optometrists in the study felt that the information available on lutein and zeaxathin and eye health is adequate for them to make recommendations to patients. 81.1% of optometrists reported recommending lutein and zeaxathin to patients diagnosed with AMD. 75.6% recommended spinach or other foods rich in lutein and zeaxathin. 79.5% recommended a zinc supplement and 66.9% recommended a m…					Optoemtrists felt informed about lutein, zeaxathin and eye health and are recommending supplements to patients with AMD. There needs to be further education surrounding smoking and supplements.
Lawrenson and Evans (2013)	To survey the current practice of UK eye care professionals in relation to the advice given on diet and other lifestyle modifications for patients with or at risk of AMD.	Cross sectional survey	12 weeks	1468 UK based eye care professionals				UK	An online survey consisting of 18 forced choice questions and one free text question about dietary advice, recommendations on the use of nutritional supplements, smoking and the evidence base for nutrtional supplement interventions.	Investigation of current practice in relation to targetting modifiable risk factors in AMD.	Identification of sources of evidence used by practirioners to inform recommendations.	1468 (1414 optometrists and 54 ophthalmologists)	67.9% of all participants reported that they would always or usually provide dietary advice to patients with established AMD. 53.6% regularly offered advice to those at risk of AMD. 34% of paritcipants reported recommending nutrtitional supplements to patients with a family history of AMD and 93% for patients with advanced AMD. AREDS formula was the most commonly recommended supplement. For smoki…					Supplement recommendations do not comply with current available evidence. Assessment of smoking status and the provision of targetting support to quit can also be improved. There is a need for profession specific guidance for supporting lifestyle interventions for AMD.
Lawrenson, Roberts and Offord (2014)	To explore the practices and attitudes of a representative sample of community optometrists regarding smoking and eye health and to evaluate the impact of an educational intervention which was designed to facilitate referral to a specialist stop smoking services.	Survey	One month	26	Non community optometrists	Optometrists practicing in community settings in Shropshire	N/A	UK	An online questionnaire featuring 10 forced choice questions	Responses of optmetrists to questions about their attitudes towards smoking and AMD. Knowledge of the link between smoking and AMD and the frequency at which smoking history is taken.	Barriers to delivering advice about smoking cessation and knowledge of local stop smoking services.	26	77% of the optometrists were aware of the link between smoking and AMD, 4% of optometrists reported that they regularly took a smoking history and 12% provided regular advice on stopping smoking. 88% of the optometrists were not aware of the mechanism for referring patients to smoking services. The most common barriers to providing smoking cessation advice was the potential effect on the practiti…					Although there is a lot of awareness of the link between smoking and AMD, many practitioners do not taking a smoking history regularly and do not provide advice on how to stop smoking.
Martin (2017)	To investigate the extent to which ophthalmologists and optometrists in Sweden recommend the use of nutritional supplements, changes in diet or smoking cessation to patients at risk of or with signs of AMD.	Cross sectional survey		393	None	All Ophthalmologists and optometrists practicing in Sweden.	N/A	Sweden	A survey featuring 18 forced choice questions and one free text question	The reported extent to which optometrists and ophthalmologists recommend the use of nutritional supplements, dietary changes and smoking cessastion to paitnet at risk of or with AMD.	The rated strength of evidence for nutritional supplementation in AMD.	393 (323 optometrists and 48 ophthalmologists)	Optometrists were more likely to recommend micronutrient supplements than ophthalmologists. 75% of all respondents said they would recommend nutritional supplements to a patient with advanced AMD in one eye and early AMD in the other eye. Ophthalmologists were more reluctant to provide dietary advice compared to optometrists. The most common advice was to increase consumption of green vegetables …					Optometrists are more likely than ophthalmologists to provide advice about nutritional supplements and dietary changes and ophthalmologists are more likely to provide smoking cessastion advice. Ophthalmologists are also more likely to rely on findings from the AREDS study.
Parodi et. al (2016)	To evaluate the rate of adherance to prescribed nutritional supplementation in patients affected by age-related macular degeneration in an Italian tertiary center.	Cross sectional survey	5 months	283	Refusal to participate in the study, identification of ocular discorders other than AMD and any debilitating comorbidities impeding verbal interaction such as dementia and hearing loss.	Patients aged over 50, diagnosed with AREDS category 3 and 4 AMD.	50-95	Italy	A dialated fundus exam was performed to categorise patients into the correct AREDS category and an interview featuring 11 items administered by retinal specialists.	The assessment of the frequency of the at which AREDS supplementation was taken, evaluating any differences in supplementation between AREDS categories.	The assessment of both the frequency of AREDS-like nutritional prescription by the retinal specialist and information received by patients, adherence to AREDS recommendations and reasons for non-adherence.	193	40% of patients were taking an AREDS type oral supplement. 37% of the smokers were taking vitamin supplements. In 44% of the cases, oral supplementation was recommended by the patients ophthalmologist (all the patients taking vitamin supplements and 8 who were recommended the supplement but decided not to take it). 49% of the patients claimed they recieved no information from their ophthalmologis…					Patients in AREDS category 3 and 4 have low adherence to nutritional supplements but in the majority of cases (65%) patients were not adequately informed by their ophthalmologist of the potential benefits of oral supplementation for AMD.
Sahli et. al. (2020)	To examine the lifestyle advice that optometrists offer, to whom such advice is offered and reasons for not offering advice.	Survey		42	None	Optometrists in the state of New York	47.5	USA	A self-reported mail in survey	The self-reported advice optometrists give to patients regarding lifestyle.	Who the advice is given to and why advice isn't given to others.	42	74% of optometrists provided advice on smoking to patients with AMD. 81% gave advice on a healthy diet, 79% on dietary supplements and 79% on specific foods and supplements.					Optometrists are giving advice on smoking cessation and diet but there is still some room for improvement. General reasons for not giving advice include lack of time, training and knowledge and a lack of belief that the advice would encorage a patient to change their behaviour.
Shah et. al (2013)	To evaluate the patient’s understanding of the importance and adherence to the various lifestyle and Age-Related Eye Disease Study (AREDS) supplement recommendations for age-related macular degeneration (AMD).	Cross sectional survey	29 months	157	Participants who do not have AMD, hearing loss, dementia, other debilitating comorbidities.	Participants with AMD in at least one eye	79 years	UK	Telephone questionnaire survey was administered to assess knowledge and adherence to various recommendations made to patients with AMD about lifestyle and AREDS supplements.	The patient’s perspective the necessity to follow these recommendations	The patient adherence, and the financial difficulty faced by the patients in following various recommendations	92	Out of the 92 patients in the study, 47 (51%) recalled recommendations about dietary changes, 21 (23%) about exercise, 5 (5%) about smoking cessation and 90 (98%) about AREDS supplements. 62% of people felt that making dietary changes was necessary, 76% believed that exercise and weight reduction was necessary, 80% of the people who were told about smoking cessation felt it was necessary and 74% …					Overall the most recalled recommendation was for the AREDS supplement compared to the other lifestyle changes. Patients also felt that the recommendations were necessary and affordable. However, adherence to smoking cessation was the worst.
Stevens et. al (2014)	To characterise AMD patients who seek the services of the Macular Society, and determine the level and source of their dietary knowledge.	Survey	2 months	158	The inability to hear and reply to questions in English on the phone	Participants aged 55, diagnosed with a form of AMD.	79	UK	A telephone survey administered by the researchers lasting approximately 25 minutes.	The beliefs and understanding of patients with AMD about the impact of nutrition on their condition.	Where the patients obtain their information about nutrition.	158	55% of participants felt that diet was important for their eye health, 63% felt they didn't have enough information about AMD. 40% received information about AMD from their ophthalmologist and 92% from the Macular Society.					Patients are aware of the effect of diet and nutritional supplementation on their eye health but there is still not enough information and room for more education.
Weaver and Beaumont (2015)	To investigate the effect of an intensive strict protocol-driven education versus a non proscriptive verbal education on the concordance rate.	Pospective controlled study	One month	330	Participants not aged over 55 years, not aware of their AMD diagnosis, could not comprehend the survey or could not rememeber the number of tablets they were taking.	Participants over the age of 55 with a diagnosis of AREDS catergory 3 or 4 AMD.	79	Australia	Survey administered face to face and read aloud to the patients attending the clinic before they see their consulting physician.	Concordance of taking the full AREDS dose of 2 tablets per day.		330	Clinic 1 had a formal policy of administering verbal and written information and a verbal repetition of these instructions from each staff member on each patient visit and clinic 2 had no specific education policy. Clinic 1 had a concordance rate of 81.6% compared to clinic 2 who had a rate of 44.1%. The most common reason that patients gave for not taking the AREDS supplements was that they were…					The study shows that a high rate of concordance can be achieved through intensive patient education inculing repetition of intructions and advice.
Yu et. al. (2014)	To evaluate the current use of oral antioxidant supplements in AMD patients who are at increased risk for progression to advanced AMD.	Cross sectional questionnaire based study	Two months	65	Participants who refused to take part, patients with dementia or patients with language barriers.	Participants with AMD of AREDS category 3 or 4.	74.5	Germany	A questionnaire designed to evaluate potential factors influencing the use or non-use of oral antioxidant supplements for AMD.	The use of oral anti-oxidant supplements for AMD	Factors influencing the use or non use of oral anti-oxidants.	65	36 out of 65 patients were taking oral anti-oxidant supplements for AMD. The main source of recommendations for most patients was their ophthalmologist (55.4%) and 30.8% of the participants received no recommendations. 30 patients could name the supplement they were taking but 56.7% were taking the correct doses. 69% of the patients not taking supplements reported the main reason being no recomme…					In conclusion, one third of the patients in the study were not taking AREDS supplementation despite being eligible. The main reason for this is the lack of awareness of the supplements being an option for AMD management.
Yu et. al. (2014)	To assess the use of oral antioxidant supplements by patients with late AMD and to identify factors that may affect their use or nonuse.	Questionnaire		47	Refusal to participate, dementia, language barriers.	Patients with late (bilateral advanced) AMD.	78	Germany	A questionnaire about oral anti oxidant supplement use for AMD given to patients attending an eye clinic.	The use of oral anti-oxidant supplements for AMD	Factors influencing the use or non use of oral anti-oxidants.	47	68.1% of the participants were taking oral supplements for AMD and 31.9% were not. 31/47 of the patients were recommended to take oral antioxidant supplements by their ophthalmologist (66%) and 21.3% of patients reported not recieveing any recommendations. Half of the patients taking the supplements did not believe in the benefits of the supplements but were still using them. The most common reso…					In conclusion, most patients with late AMD are taking oral anti-oxidants despite not believeing in the benefits. There is still a number of patients nto receiving any advice about supplements.
Zhang et. al. (2020)	To investigate the current attitudes and self-reported practice behaviors of optometrists towards omega-3 fatty acid recommendations for eye health, and to assess their opinions and understanding of the potential benefits and risks associated with oral omega-3 fatty acid intake	Survey	5 months	206	Participants who did not complete the survey until section 3 and optometrists practicing outside Australia and New Zealand.	Optometrists practicing in Australia and New Zealand.	<30	Australia and New Zealand	An anonymous web based survey distributed to optometrists electronically.	Self-reported practices and recommendations relating to diet, nutritional supplements, and omega-3 fatty acids for age-related macular degeneration (AMD) and dry eye disease (DED)	Practitioner knowledge about omega-3 fatty acids	206	Optometrists reported recommending omgega 3 rich foods for AMD (68%) with 95% recommending fish or non fish seafood as a source. 29% provided specific dosages in their recommendations and 12%did not make specific recommendations relating to the brand or dosage of omega 3 supplement. 11% said they would advise patients to see a pharmacist or GP for specific recommendations about dosage and product…					Most optometrists are making recommendations about omega 3 and AMD. Many optometrists recommended diet based omega 3 sources for AMD over the supplements.
