# Supplementary material for: What Advice Is Currently Given to Patients with Age-Related Macular Degeneration (AMD) by Eyecare Practitioners, and How Effective Is It at Bringing about a Change in Lifestyle? A Systematic Review
Source: Nutrients. 2022 Nov 3;14(21):4652. doi: 10.3390/nu14214652 (PMC9658969; doi:10.3390/nu14214652)
Supplement: Supplementary file 1 [file nutrients-14-04652-s001.zip › nutrients-1956084/Table_S2.xlsx]

## Sheet: Sheet1
Study	Was there a clear statement of the aims of the research?	Is a qualitative methodology appropriate?	Was the research design appropriate to address the aims of the research?	Was the recruitment strategy appropriate to the aims of the research?	Was the data collected in a way that addressed the research issue?	Has the relationship between researcher and participants been adequately considered?	Have ethical issues been taken into consideration?	Was the data analysis sufficiently rigorous?	Is there a clear statement of findings?	How valuable is the research?
Jalbert et. Al. (2020)	Yes	Yes	Yes	Yes	Yes	Yes	Yes	Yes	Yes	9
