# Supplementary material for: What Advice Is Currently Given to Patients with Age-Related Macular Degeneration (AMD) by Eyecare Practitioners, and How Effective Is It at Bringing about a Change in Lifestyle? A Systematic Review
Source: Nutrients. 2022 Nov 3;14(21):4652. doi: 10.3390/nu14214652 (PMC9658969; doi:10.3390/nu14214652)
Supplement: Supplementary file 1 [file nutrients-14-04652-s001.zip › nutrients-1956084/Table_S3.xlsx]

## Sheet: Sheet1
Study	Did the study address a clearly focused issue?	Was the cohort recruited in an acceptable way?	Was the exposure accurately measured to minimise bias?	Have the authors identified all important confounding factors?	Have they taken account of the confounding factors in the design and/or analysis?	Was the follow up of subjects complete enough?	Was the follow up of subjects long enough?	Can the results be applied to the local population?	Do the results of this study fit with other available evidence?
Kandula et. Al. (2010)	Yes	Yes	Yes	Yes	Unclear	Unclear	Unclear	Yes	Yes
Weaver and Beaumont (2014)	Yes	Yes	Yes	Yes	Unclear	Unclear	Unclear	Unclear	Yes
