# Supplementary material for: What Advice Is Currently Given to Patients with Age-Related Macular Degeneration (AMD) by Eyecare Practitioners, and How Effective Is It at Bringing about a Change in Lifestyle? A Systematic Review
Source: Nutrients. 2022 Nov 3;14(21):4652. doi: 10.3390/nu14214652 (PMC9658969; doi:10.3390/nu14214652)
Supplement: Supplementary file 1 [file nutrients-14-04652-s001.zip › nutrients-1956084/Table_S5.xlsx]

## Sheet: Sheet1
Study	Were the criteria for inclusion in the sample clearly defined?	Were the study subjects and the setting described in detail?	Was the exposure measured in a valid and reliable way?	Were objective, standard criteria used for measurement of the condition?	Were confounding factors identified?	Were strategies to deal with confounding factors stated?	Were the outcomes measured in a valid and reliable way?	Was appropriate statistical analysis used?
Lawrenson and Evans (2013)	Unclear	Yes	Yes	Yes	Yes	Yes	Yes	Yes
Bott, Huntjens and Binns (2017)	Yes	Yes	Yes	Yes	Yes	Yes	Yes	Yes
Shah et. Al. (2013)	Yes	Yes	Yes	Yes	Yes	Yes	Yes	Yes
Aslam et. Al. (2014)	Yes	Yes	Yes	Yes	Yes	Yes	Unclear	Unclear
Burgmuller et. al. (2016)	Yes	Yes	Yes	Yes	Yes	Yes	Yes	Yes
Caban-Martinez et. Al. (2011)	Yes- for patient questionnaire only.	Yes	Yes	Yes	Yes	Unclear	Unclear	Unclear
Chang et. Al. (2002)	Unclear	Yes	Yes	Yes	Yes	Yes	Yes	Unclear
Cimarolli et. Al. (2012)	Yes	Yes	No	Yes	Yes	Yes	Yes	Unclear
Downie and Keller (2015)	Unclear	Yes	Yes	Yes	Yes	Yes	Unclear- Outcomes measured in a reliable way	Yes
Hochstetler et. Al. (2010)	Unclear	Yes	Yes	Yes	Yes	Yes	Yes	Yes
Larson and Coker (2009)	No	Yes	Yes	Yes	Yes	Unclear	No	Yes
Lawrenson, Roberts and Offord (2014)	No	Yes	Yes	Unclear	No	No	Unclear	Unclear
Martin (2017)	Yes	Yes	Yes	Yes	Yes	Yes	Yes	Yes
Parodi et.al. (2016)	Yes	Yes	Unclear	Yes	Yes	Yes	Yes	Yes
Sahli et.al. (2020)	Yes	Yes	Yes	Yes	Yes	Unclear	Yes	Yes
Stevens et.al. (2014)	Yes	Yes	N/A	Yes	Yes	Yes	Yes	Yes
Yu et.al. (2014)	Yes	Yes	Yes	Yes	Yes	Yes	Yes	Yes
Yu et.al. (2014)	Yes	Yes	Yes	Unclear	Yes	Yes	Unclear	Yes
Zhang et.al (2020)	No	Yes	Yes	Yes	Yes	Yes	Yes	Yes
